# Supplementary material for: Ad6-Based GM-CSF Expressing Vector Displays Oncolytic and Immunostimulatory Effects in an Immunocompetent Syrian Hamster Model of Cholangiocarcinoma
Source: Viruses. 2025 Jan 24;17(2):162. doi: 10.3390/v17020162 (PMC11861176; doi:10.3390/v17020162)
Supplement: Supplementary file 1 [file viruses-17-00162-s001.zip]

Archive with 1 entries (1 files):
- viruses-3399101-supplementary.pdf
